# Supplementary material for: Determinants and drivers of young children’s diets in Latin America and the Caribbean: Findings from a regional analysis
Source: PLOS Glob Public Health. 2022 Jul 19;2(7):e0000260. doi: 10.1371/journal.pgph.0000260 (PMC10021987; doi:10.1371/journal.pgph.0000260)
Supplement: S1 Data — (ZIP) [file pgph.0000260.s005.zip › Figure 2.xlsx]

## Sheet: fusion_GLOBAL_DATAFLOW_UNICEF_1
			Stunting	Wasting	Overweight
		ARG 2019	0.079	0.016	0.136
		BLZ 2015	0.1497	0.018	0.073
		BOL 2016	0.161	0.02	0.101
		BRB 2012	0.0767	0.068	0.122
		CHL 2014	0.018	0.003	0.093
		COL 2016	0.127	0.016	0.057
		DOM 2013	0.071	0.024	0.076
		ECU 2014	0.2387	0.016	0.08
		ELS 2014	0.136	0.021	0.064
		GTM 2015	0.467	0.008	0.049
		GUY 2014	0.1123	0.064	0.053
		HND 2012	0.2257	0.014	0.052
		HTI 2017	0.2193	0.037	0.034
		JAM 2014	0.0597	0.036	0.083
		MEX 2016	0.1	0.02	0.053
		NIC 2012	0.173	0.022	0.083
		PER 2018	0.122	0.005	0.086
		PRY 2016	0.0557	0.01	0.124
		SUR 2010	0.0877	0.058	0.04
		TAT 2011	0.092	0.064	0.114
		URY 2011	0.107	0.013	0.072

## Sheet: By wealth
Time period			2019	2018	2017	2016	2015	2014	2013	2012	2011	2010	Latest		Lowest	Highest
Country	Indicator	Wealth Quintile
Argentina	Height-for-age <-2 SD (stunting)	Lowest	11.5	-	-	-	-	-	-	-	-	-	11.5
Argentina	Height-for-age <-2 SD (stunting)	Highest	4.0	-	-	-	-	-	-	-	-	-	4
Argentina	Weight-for-height <-2 SD (wasting)	Lowest	1.3	-	-	-	-	-	-	-	-	-	1.3
Argentina	Weight-for-height <-2 SD (wasting)	Highest	2.6	-	-	-	-	-	-	-	-	-	2.6
Argentina	Weight-for-height >+2 SD (overweight)	Lowest	12.0	-	-	-	-	-	-	-	-	-	12
Argentina	Weight-for-height >+2 SD (overweight)	Highest	12.5	-	-	-	-	-	-	-	-	-	12.5
Belize	Height-for-age <-2 SD (stunting)	Lowest	-	-	-	-	26.1	-	-	-	32.9	-	26.1
Belize	Height-for-age <-2 SD (stunting)	Highest	-	-	-	-	5.4	-	-	-	9.0	-	5.4
Belize	Weight-for-height <-2 SD (wasting)	Lowest	-	-	-	-	0.7	-	-	-	3.8	-	0.7
Belize	Weight-for-height <-2 SD (wasting)	Highest	-	-	-	-	2.1	-	-	-	1.8	-	2.1
Belize	Weight-for-height >+2 SD (overweight)	Lowest	-	-	-	-	3.8	-	-	-	4.9	-	3.8
Belize	Weight-for-height >+2 SD (overweight)	Highest	-	-	-	-	7.8	-	-	-	11.7	-	7.8
Bolivia (Plurinational State of)	Height-for-age <-2 SD (stunting)	Lowest	-	-	-	-	-	-	-	32.4	-	-	32.4
Bolivia (Plurinational State of)	Height-for-age <-2 SD (stunting)	Highest	-	-	-	-	-	-	-	9.5	-	-	9.5
Bolivia (Plurinational State of)	Weight-for-height <-2 SD (wasting)	Lowest	-	-	-	-	-	-	-	2.3	-	-	2.3
Bolivia (Plurinational State of)	Weight-for-height <-2 SD (wasting)	Highest	-	-	-	-	-	-	-	1.2	-	-	1.2
Bolivia (Plurinational State of)	Weight-for-height >+2 SD (overweight)	Lowest	-	-	-	-	-	-	-	5.5	-	-	5.5
Bolivia (Plurinational State of)	Weight-for-height >+2 SD (overweight)	Highest	-	-	-	-	-	-	-	8.3	-	-	8.3
Barbados	Height-for-age <-2 SD (stunting)	Lowest	-	-	-	-	-	-	-	7.5	-	-	7.5
Barbados	Height-for-age <-2 SD (stunting)	Highest	-	-	-	-	-	-	-	3.1	-	-	3.1
Barbados	Weight-for-height <-2 SD (wasting)	Lowest	-	-	-	-	-	-	-	10.0	-	-	10
Barbados	Weight-for-height <-2 SD (wasting)	Highest	-	-	-	-	-	-	-	6.9	-	-	6.9
Barbados	Weight-for-height >+2 SD (overweight)	Lowest	-	-	-	-	-	-	-	11.1	-	-	11.1
Barbados	Weight-for-height >+2 SD (overweight)	Highest	-	-	-	-	-	-	-	13.0	-	-	13
Colombia	Height-for-age <-2 SD (stunting)	Lowest	-	-	-	-	-	-	-	-	-	19.2	19.2
Colombia	Height-for-age <-2 SD (stunting)	Highest	-	-	-	-	-	-	-	-	-	6.4	6.4
Colombia	Weight-for-height <-2 SD (wasting)	Lowest	-	-	-	-	-	-	-	-	-	1.3	1.3
Colombia	Weight-for-height <-2 SD (wasting)	Highest	-	-	-	-	-	-	-	-	-	0.4	0.4
Colombia	Weight-for-height >+2 SD (overweight)	Lowest	-	-	-	-	-	-	-	-	-	3.7	3.7
Colombia	Weight-for-height >+2 SD (overweight)	Highest	-	-	-	-	-	-	-	-	-	7.5	7.5
Costa Rica	Height-for-age <-2 SD (stunting)	Lowest	-	8.8	-	-	-	-	-	-	-	-	8.8
Costa Rica	Height-for-age <-2 SD (stunting)	Highest	-	13.7	-	-	-	-	-	-	-	-	13.7
Costa Rica	Weight-for-height <-2 SD (wasting)	Lowest	-	2.0	-	-	-	-	-	-	-	-	2
Costa Rica	Weight-for-height <-2 SD (wasting)	Highest	-	1.7	-	-	-	-	-	-	-	-	1.7
Costa Rica	Weight-for-height >+2 SD (overweight)	Lowest	-	6.6	-	-	-	-	-	-	-	-	6.6
Costa Rica	Weight-for-height >+2 SD (overweight)	Highest	-	8.6	-	-	-	-	-	-	-	-	8.6
Cuba	Height-for-age <-2 SD (stunting)	Lowest	9.5	-	-	-	-	-	-	-	-	-	9.5
Cuba	Height-for-age <-2 SD (stunting)	Highest	9.1	-	-	-	-	-	-	-	-	-	9.1
Cuba	Weight-for-height <-2 SD (wasting)	Lowest	2.9	-	-	-	-	-	-	-	-	-	2.9
Cuba	Weight-for-height <-2 SD (wasting)	Highest	1.1	-	-	-	-	-	-	-	-	-	1.1
Cuba	Weight-for-height >+2 SD (overweight)	Lowest	13.9	-	-	-	-	-	-	-	-	-	13.9
Cuba	Weight-for-height >+2 SD (overweight)	Highest	7.7	-	-	-	-	-	-	-	-	-	7.7
Dominican Republic	Height-for-age <-2 SD (stunting)	Lowest	-	-	-	-	-	-	11.6	-	-	-	11.6
Dominican Republic	Height-for-age <-2 SD (stunting)	Highest	-	-	-	-	-	-	4.3	-	-	-	4.3
Dominican Republic	Weight-for-height <-2 SD (wasting)	Lowest	-	-	-	-	-	-	3.0	-	-	-	3
Dominican Republic	Weight-for-height <-2 SD (wasting)	Highest	-	-	-	-	-	-	1.0	-	-	-	1
Dominican Republic	Weight-for-height >+2 SD (overweight)	Lowest	-	-	-	-	-	-	4.2	-	-	-	4.2
Dominican Republic	Weight-for-height >+2 SD (overweight)	Highest	-	-	-	-	-	-	11.1	-	-	-	11.1
Ecuador	Height-for-age <-2 SD (stunting)	Lowest	-	-	-	-	-	-	-	36.7	-	-	36.7
Ecuador	Height-for-age <-2 SD (stunting)	Highest	-	-	-	-	-	-	-	13.9	-	-	13.9
Ecuador	Weight-for-height <-2 SD (wasting)	Lowest	-	-	-	-	-	-	-	2.4	-	-	2.4
Ecuador	Weight-for-height <-2 SD (wasting)	Highest	-	-	-	-	-	-	-	2.1	-	-	2.1
Ecuador	Weight-for-height >+2 SD (overweight)	Lowest	-	-	-	-	-	-	-	6.9	-	-	6.9
Ecuador	Weight-for-height >+2 SD (overweight)	Highest	-	-	-	-	-	-	-	7.6	-	-	7.6
Guatemala	Height-for-age <-2 SD (stunting)	Lowest	-	-	-	-	66.4	-	-	-	-	-	66.4
Guatemala	Height-for-age <-2 SD (stunting)	Highest	-	-	-	-	17.4	-	-	-	-	-	17.4
Guatemala	Weight-for-height <-2 SD (wasting)	Lowest	-	-	-	-	0.8	-	-	-	-	-	0.8
Guatemala	Weight-for-height <-2 SD (wasting)	Highest	-	-	-	-	0.8	-	-	-	-	-	0.8
Guatemala	Weight-for-height >+2 SD (overweight)	Lowest	-	-	-	-	4.6	-	-	-	-	-	4.6
Guatemala	Weight-for-height >+2 SD (overweight)	Highest	-	-	-	-	7.6	-	-	-	-	-	7.6
Guyana	Height-for-age <-2 SD (stunting)	Lowest	-	-	-	-	-	20.4	-	-	-	-	20.4
Guyana	Height-for-age <-2 SD (stunting)	Highest	-	-	-	-	-	7.3	-	-	-	-	7.3
Guyana	Weight-for-height <-2 SD (wasting)	Lowest	-	-	-	-	-	7.1	-	-	-	-	7.1
Guyana	Weight-for-height <-2 SD (wasting)	Highest	-	-	-	-	-	4.9	-	-	-	-	4.9
Guyana	Weight-for-height >+2 SD (overweight)	Lowest	-	-	-	-	-	5.1	-	-	-	-	5.1
Guyana	Weight-for-height >+2 SD (overweight)	Highest	-	-	-	-	-	7.6	-	-	-	-	7.6
Honduras	Height-for-age <-2 SD (stunting)	Lowest	-	-	-	-	-	-	-	42.0	-	-	42
Honduras	Height-for-age <-2 SD (stunting)	Highest	-	-	-	-	-	-	-	8.0	-	-	8
Honduras	Weight-for-height <-2 SD (wasting)	Lowest	-	-	-	-	-	-	-	1.9	-	-	1.9
Honduras	Weight-for-height <-2 SD (wasting)	Highest	-	-	-	-	-	-	-	1.2	-	-	1.2
Honduras	Weight-for-height >+2 SD (overweight)	Lowest	-	-	-	-	-	-	-	3.5	-	-	3.5
Honduras	Weight-for-height >+2 SD (overweight)	Highest	-	-	-	-	-	-	-	9.1	-	-	9.1
Haiti	Height-for-age <-2 SD (stunting)	Lowest	-	-	34.1	-	-	-	-	31.2	-	-	34.1
Haiti	Height-for-age <-2 SD (stunting)	Highest	-	-	9.4	-	-	-	-	6.7	-	-	9.4
Haiti	Weight-for-height <-2 SD (wasting)	Lowest	-	-	3.9	-	-	-	-	5.6	-	-	3.9
Haiti	Weight-for-height <-2 SD (wasting)	Highest	-	-	3.6	-	-	-	-	3.2	-	-	3.6
Haiti	Weight-for-height >+2 SD (overweight)	Lowest	-	-	2.8	-	-	-	-	3.6	-	-	2.8
Haiti	Weight-for-height >+2 SD (overweight)	Highest	-	-	5.1	-	-	-	-	3.1	-	-	5.1
Mexico	Height-for-age <-2 SD (stunting)	Lowest	-	-	-	16.5	22.9	-	-	25.6	-	-	16.5
Mexico	Height-for-age <-2 SD (stunting)	Highest	-	-	-	6.8	4.9	-	-	7.9	-	-	6.8
Mexico	Weight-for-height <-2 SD (wasting)	Lowest	-	-	-	3.0	0.6	-	-	1.9	-	-	3
Mexico	Weight-for-height <-2 SD (wasting)	Highest	-	-	-	0.9	0.5	-	-	1.7	-	-	0.9
Mexico	Weight-for-height >+2 SD (overweight)	Lowest	-	-	-	4.2	4.1	-	-	7.9	-	-	4.2
Mexico	Weight-for-height >+2 SD (overweight)	Highest	-	-	-	5.5	4.1	-	-	11.3	-	-	5.5
Peru	Height-for-age <-2 SD (stunting)	Lowest	26.6	27.6	29.0	30.2	32.7	33.8	38.0	38.7	43.4	44.0	26.6
Peru	Height-for-age <-2 SD (stunting)	Highest	3.2	3.1	4.9	3.5	2.9	4.1	2.3	3.6	2.5	5.7	3.2
Peru	Weight-for-height <-2 SD (wasting)	Lowest	0.8	0.5	1.0	1.0	1.0	0.8	0.4	0.7	0.8	0.8	0.8
Peru	Weight-for-height <-2 SD (wasting)	Highest	0.1	0.3	0.1	0.4	0.3	0.2	0.4	0.7	0.1	0.3	0.1
Peru	Weight-for-height >+2 SD (overweight)	Lowest	4.1	3.5	2.8	2.7	2.7	3.1	2.8	4.2	4.3	4.8	4.1
Peru	Weight-for-height >+2 SD (overweight)	Highest	13.8	14.7	14.8	14.0	15.2	17.4	13.6	16.2	18.0	14.0	13.8
Paraguay	Height-for-age <-2 SD (stunting)	Lowest	-	-	-	12.3	-	-	-	-	-	-	12.3
Paraguay	Height-for-age <-2 SD (stunting)	Highest	-	-	-	0.8	-	-	-	-	-	-	0.8
Paraguay	Weight-for-height <-2 SD (wasting)	Lowest	-	-	-	0.7	-	-	-	-	-	-	0.7
Paraguay	Weight-for-height <-2 SD (wasting)	Highest	-	-	-	0.6	-	-	-	-	-	-	0.6
Paraguay	Weight-for-height >+2 SD (overweight)	Lowest	-	-	-	8.8	-	-	-	-	-	-	8.8
Paraguay	Weight-for-height >+2 SD (overweight)	Highest	-	-	-	16.8	-	-	-	-	-	-	16.8
El Salvador	Height-for-age <-2 SD (stunting)	Lowest	-	-	-	-	-	23.6	-	-	-	-	23.6
El Salvador	Height-for-age <-2 SD (stunting)	Highest	-	-	-	-	-	5.3	-	-	-	-	5.3
El Salvador	Weight-for-height <-2 SD (wasting)	Lowest	-	-	-	-	-	2.1	-	-	-	-	2.1
El Salvador	Weight-for-height <-2 SD (wasting)	Highest	-	-	-	-	-	1.8	-	-	-	-	1.8
El Salvador	Weight-for-height >+2 SD (overweight)	Lowest	-	-	-	-	-	3.9	-	-	-	-	3.9
El Salvador	Weight-for-height >+2 SD (overweight)	Highest	-	-	-	-	-	6.6	-	-	-	-	6.6
Suriname	Height-for-age <-2 SD (stunting)	Lowest	-	11.6	-	-	-	-	-	-	-	13.4	11.6
Suriname	Height-for-age <-2 SD (stunting)	Highest	-	4.7	-	-	-	-	-	-	-	5.5	4.7
Suriname	Weight-for-height <-2 SD (wasting)	Lowest	-	3.6	-	-	-	-	-	-	-	4.0	3.6
Suriname	Weight-for-height <-2 SD (wasting)	Highest	-	6.8	-	-	-	-	-	-	-	3.5	6.8
Suriname	Weight-for-height >+2 SD (overweight)	Lowest	-	3.1	-	-	-	-	-	-	-	3.1	3.1
Suriname	Weight-for-height >+2 SD (overweight)	Highest	-	4.2	-	-	-	-	-	-	-	5.6	4.2
Trinidad and Tobago	Height-for-age <-2 SD (stunting)	Lowest	-	-	-	-	-	-	-	-	8.8	-	8.8
Trinidad and Tobago	Height-for-age <-2 SD (stunting)	Highest	-	-	-	-	-	-	-	-	14.6	-	14.6
Trinidad and Tobago	Weight-for-height <-2 SD (wasting)	Lowest	-	-	-	-	-	-	-	-	6.9	-	6.9
Trinidad and Tobago	Weight-for-height <-2 SD (wasting)	Highest	-	-	-	-	-	-	-	-	6.8	-	6.8
Trinidad and Tobago	Weight-for-height >+2 SD (overweight)	Lowest	-	-	-	-	-	-	-	-	10.0	-	10
Trinidad and Tobago	Weight-for-height >+2 SD (overweight)	Highest	-	-	-	-	-	-	-	-	11.4	-	11.4
Uruguay	Height-for-age <-2 SD (stunting)	Lowest	-	-	-	17.6	-	-	-	-	-	-	17.6
Uruguay	Height-for-age <-2 SD (stunting)	Highest	-	-	-	7.5	-	-	-	-	-	-	7.5
Uruguay	Weight-for-height <-2 SD (wasting)	Lowest	-	-	-	0.9	-	-	-	-	-	-	0.9
Uruguay	Weight-for-height <-2 SD (wasting)	Highest	-	-	-	0.4	-	-	-	-	-	-	0.4
Uruguay	Weight-for-height >+2 SD (overweight)	Lowest	-	-	-	7.9	-	-	-	-	-	-	7.9
Uruguay	Weight-for-height >+2 SD (overweight)	Highest	-	-	-	8.9	-	-	-	-	-	-	8.9

## Sheet: Figures by wealth
		Stunting			Wasting			Overweight
		Lowest	Highest		Lowest	Highest		Lowest	Highest
Argentina	ARG 2019	11.5	4		1.3	2.6		12	12.5
Belize	BLZ 2015	26.1	5.4		0.7	2.1		3.8	7.8
Bolivia (Plurinational State of)	BOL 2016	32.4	9.5		2.3	1.2		5.5	8.3
Barbados	BRB 2012	7.5	3.1		10	6.9		11.1	13
Colombia	CHL 2014	19.2	6.4		1.3	0.4		3.7	7.5
Costa Rica	COL 2016	8.8	13.7		2	1.7		6.6	8.6
Cuba	DOM 2013	9.5	9.1		2.9	1.1		13.9	7.7
Dominican Republic	ECU 2014	11.6	4.3		3	1		4.2	11.1
Ecuador	ELS 2014	36.7	13.9		2.4	2.1		6.9	7.6
Guatemala	GTM 2015	66.4	17.4		0.8	0.8		4.6	7.6
Guyana	GUY 2014	20.4	7.3		7.1	4.9		5.1	7.6
Honduras	HND 2012	42	8		1.9	1.2		3.5	9.1
Haiti	HTI 2017	34.1	9.4		3.9	3.6		2.8	5.1
Mexico	MEX 2016	16.5	6.8		3	0.9		4.2	5.5
Peru	NIC 2012	26.6	3.2		0.8	0.1		4.1	13.8
Paraguay	PER 2018	12.3	0.8		0.7	0.6		8.8	16.8
El Salvador	PRY 2016	23.6	5.3		2.1	1.8		3.9	6.6
Suriname	SUR 2010	11.6	4.7		3.6	6.8		3.1	4.2
Trinidad and Tobago	TAT 2011	8.8	14.6		6.9	6.8		10	11.4
Uruguay	URY 2011	17.6	7.5		0.9	0.4		7.9	8.9

## Sheet: By residence
Time period			2019	2018	2017	2016	2015	2014	2013	2012	2011	2010	Latest
Country	Indicator	Residence
Belize	Height-for-age <-2 SD (stunting)	Rural	-	-	-	-	17.6	-	-	-	21.4	-	17.6
Belize	Height-for-age <-2 SD (stunting)	Urban	-	-	-	-	10.6	-	-	-	15.7	-	10.6
Belize	Weight-for-height <-2 SD (wasting)	Rural	-	-	-	-	1.1	-	-	-	3.6	-	1.1
Belize	Weight-for-height <-2 SD (wasting)	Urban	-	-	-	-	2.8	-	-	-	2.8	-	2.8
Belize	Weight-for-height >+2 SD (overweight)	Rural	-	-	-	-	5.3	-	-	-	6.7	-	5.3
Belize	Weight-for-height >+2 SD (overweight)	Urban	-	-	-	-	10.6	-	-	-	9.8	-	10.6
Bolivia (Plurinational State of)	Height-for-age <-2 SD (stunting)	Rural	-	-	-	24.0	-	-	-	25.5	-	-	24
Bolivia (Plurinational State of)	Height-for-age <-2 SD (stunting)	Urban	-	-	-	12.2	-	-	-	14.2	-	-	12.2
Bolivia (Plurinational State of)	Weight-for-height <-2 SD (wasting)	Rural	-	-	-	1.7	-	-	-	2.1	-	-	1.7
Bolivia (Plurinational State of)	Weight-for-height <-2 SD (wasting)	Urban	-	-	-	2.1	-	-	-	1.3	-	-	2.1
Bolivia (Plurinational State of)	Weight-for-height >+2 SD (overweight)	Rural	-	-	-	8.7	-	-	-	6.9	-	-	8.7
Bolivia (Plurinational State of)	Weight-for-height >+2 SD (overweight)	Urban	-	-	-	10.9	-	-	-	7.7	-	-	10.9
Barbados	Height-for-age <-2 SD (stunting)	Rural	-	-	-	-	-	-	-	7.2	-	-	7.2
Barbados	Height-for-age <-2 SD (stunting)	Urban	-	-	-	-	-	-	-	8.0	-	-	8
Barbados	Weight-for-height <-2 SD (wasting)	Rural	-	-	-	-	-	-	-	4.4	-	-	4.4
Barbados	Weight-for-height <-2 SD (wasting)	Urban	-	-	-	-	-	-	-	8.1	-	-	8.1
Barbados	Weight-for-height >+2 SD (overweight)	Rural	-	-	-	-	-	-	-	13.7	-	-	13.7
Barbados	Weight-for-height >+2 SD (overweight)	Urban	-	-	-	-	-	-	-	11.4	-	-	11.4
Colombia	Height-for-age <-2 SD (stunting)	Rural	-	-	-	-	-	-	-	-	-	16.6	16.6
Colombia	Height-for-age <-2 SD (stunting)	Urban	-	-	-	-	-	-	-	-	-	10.9	10.9
Colombia	Weight-for-height <-2 SD (wasting)	Rural	-	-	-	-	-	-	-	-	-	1.0	1
Colombia	Weight-for-height <-2 SD (wasting)	Urban	-	-	-	-	-	-	-	-	-	0.8	0.8
Colombia	Weight-for-height >+2 SD (overweight)	Rural	-	-	-	-	-	-	-	-	-	4.1	4.1
Colombia	Weight-for-height >+2 SD (overweight)	Urban	-	-	-	-	-	-	-	-	-	5.1	5.1
Costa Rica	Height-for-age <-2 SD (stunting)	Rural	-	6.0	-	-	-	-	-	-	-	-	6
Costa Rica	Height-for-age <-2 SD (stunting)	Urban	-	10.4	-	-	-	-	-	-	-	-	10.4
Costa Rica	Weight-for-height <-2 SD (wasting)	Rural	-	1.3	-	-	-	-	-	-	-	-	1.3
Costa Rica	Weight-for-height <-2 SD (wasting)	Urban	-	2.0	-	-	-	-	-	-	-	-	2
Costa Rica	Weight-for-height >+2 SD (overweight)	Rural	-	7.1	-	-	-	-	-	-	-	-	7.1
Costa Rica	Weight-for-height >+2 SD (overweight)	Urban	-	7.8	-	-	-	-	-	-	-	-	7.8
Cuba	Height-for-age <-2 SD (stunting)	Rural	7.7	-	-	-	-	-	-	-	-	-	7.7
Cuba	Height-for-age <-2 SD (stunting)	Urban	6.8	-	-	-	-	-	-	-	-	-	6.8
Cuba	Weight-for-height <-2 SD (wasting)	Rural	1.5	-	-	-	-	-	-	-	-	-	1.5
Cuba	Weight-for-height <-2 SD (wasting)	Urban	2.3	-	-	-	-	-	-	-	-	-	2.3
Cuba	Weight-for-height >+2 SD (overweight)	Rural	8.9	-	-	-	-	-	-	-	-	-	8.9
Cuba	Weight-for-height >+2 SD (overweight)	Urban	11.1	-	-	-	-	-	-	-	-	-	11.1
Dominican Republic	Height-for-age <-2 SD (stunting)	Rural	-	-	-	-	-	-	6.6	-	-	-	6.6
Dominican Republic	Height-for-age <-2 SD (stunting)	Urban	-	-	-	-	-	-	7.3	-	-	-	7.3
Dominican Republic	Weight-for-height <-2 SD (wasting)	Rural	-	-	-	-	-	-	2.7	-	-	-	2.7
Dominican Republic	Weight-for-height <-2 SD (wasting)	Urban	-	-	-	-	-	-	2.3	-	-	-	2.3
Dominican Republic	Weight-for-height >+2 SD (overweight)	Rural	-	-	-	-	-	-	7.1	-	-	-	7.1
Dominican Republic	Weight-for-height >+2 SD (overweight)	Urban	-	-	-	-	-	-	7.8	-	-	-	7.8
Ecuador	Height-for-age <-2 SD (stunting)	Rural	28.7	-	-	-	-	31.8	-	32.1	-	-	28.7
Ecuador	Height-for-age <-2 SD (stunting)	Urban	20.1	-	-	-	-	19.8	-	21.6	-	-	20.1
Ecuador	Weight-for-height <-2 SD (wasting)	Rural	3.6	-	-	-	-	1.9	-	2.2	-	-	3.6
Ecuador	Weight-for-height <-2 SD (wasting)	Urban	3.8	-	-	-	-	1.5	-	2.5	-	-	3.8
Ecuador	Weight-for-height >+2 SD (overweight)	Rural	12.4	-	-	-	-	6.2	-	7.9	-	-	12.4
Ecuador	Weight-for-height >+2 SD (overweight)	Urban	11.4	-	-	-	-	9.0	-	7.3	-	-	11.4
El Salvador	Height-for-age <-2 SD (stunting)	Rural	-	-	-	-	-	16.6	-	-	-	-	16.6
El Salvador	Height-for-age <-2 SD (stunting)	Urban	-	-	-	-	-	11.4	-	-	-	-	11.4
El Salvador	Weight-for-height <-2 SD (wasting)	Rural	-	-	-	-	-	2.0	-	-	-	-	2
El Salvador	Weight-for-height <-2 SD (wasting)	Urban	-	-	-	-	-	2.2	-	-	-	-	2.2
El Salvador	Weight-for-height >+2 SD (overweight)	Rural	-	-	-	-	-	5.6	-	-	-	-	5.6
El Salvador	Weight-for-height >+2 SD (overweight)	Urban	-	-	-	-	-	7.0	-	-	-	-	7
Guatemala	Height-for-age <-2 SD (stunting)	Rural	-	-	-	-	53.3	-	-	-	-	-	53.3
Guatemala	Height-for-age <-2 SD (stunting)	Urban	-	-	-	-	34.6	-	-	-	-	-	34.6
Guatemala	Weight-for-height <-2 SD (wasting)	Rural	-	-	-	-	0.7	-	-	-	-	-	0.7
Guatemala	Weight-for-height <-2 SD (wasting)	Urban	-	-	-	-	0.9	-	-	-	-	-	0.9
Guatemala	Weight-for-height >+2 SD (overweight)	Rural	-	-	-	-	4.7	-	-	-	-	-	4.7
Guatemala	Weight-for-height >+2 SD (overweight)	Urban	-	-	-	-	5.4	-	-	-	-	-	5.4
Guyana	Height-for-age <-2 SD (stunting)	Rural	-	-	-	-	-	12.0	-	-	-	-	12
Guyana	Height-for-age <-2 SD (stunting)	Urban	-	-	-	-	-	8.9	-	-	-	-	8.9
Guyana	Weight-for-height <-2 SD (wasting)	Rural	-	-	-	-	-	6.8	-	-	-	-	6.8
Guyana	Weight-for-height <-2 SD (wasting)	Urban	-	-	-	-	-	5.1	-	-	-	-	5.1
Guyana	Weight-for-height >+2 SD (overweight)	Rural	-	-	-	-	-	4.9	-	-	-	-	4.9
Guyana	Weight-for-height >+2 SD (overweight)	Urban	-	-	-	-	-	6.5	-	-	-	-	6.5
Honduras	Height-for-age <-2 SD (stunting)	Rural	-	-	-	-	-	-	-	28.8	-	-	28.8
Honduras	Height-for-age <-2 SD (stunting)	Urban	-	-	-	-	-	-	-	14.6	-	-	14.6
Honduras	Weight-for-height <-2 SD (wasting)	Rural	-	-	-	-	-	-	-	1.6	-	-	1.6
Honduras	Weight-for-height <-2 SD (wasting)	Urban	-	-	-	-	-	-	-	1.1	-	-	1.1
Honduras	Weight-for-height >+2 SD (overweight)	Rural	-	-	-	-	-	-	-	4.0	-	-	4
Honduras	Weight-for-height >+2 SD (overweight)	Urban	-	-	-	-	-	-	-	6.7	-	-	6.7
Haiti	Height-for-age <-2 SD (stunting)	Rural	-	-	23.9	-	-	-	-	24.9	-	-	23.9
Haiti	Height-for-age <-2 SD (stunting)	Urban	-	-	18.0	-	-	-	-	16.0	-	-	18
Haiti	Weight-for-height <-2 SD (wasting)	Rural	-	-	3.3	-	-	-	-	5.3	-	-	3.3
Haiti	Weight-for-height <-2 SD (wasting)	Urban	-	-	4.7	-	-	-	-	4.8	-	-	4.7
Haiti	Weight-for-height >+2 SD (overweight)	Rural	-	-	3.3	-	-	-	-	3.9	-	-	3.3
Haiti	Weight-for-height >+2 SD (overweight)	Urban	-	-	3.5	-	-	-	-	3.1	-	-	3.5
Jamaica	Height-for-age <-2 SD (stunting)	Rural	-	-	-	10.2	-	4.1	-	5.8	-	6.3	10.2
Jamaica	Height-for-age <-2 SD (stunting)	Urban	-	-	-	8.5	-	7.7	-	7.9	-	5.6	8.5
Jamaica	Weight-for-height <-2 SD (wasting)	Rural	-	-	-	3.8	-	1.9	-	2.8	-	3.7	3.8
Jamaica	Weight-for-height <-2 SD (wasting)	Urban	-	-	-	2.9	-	5.1	-	3.1	-	5.8	2.9
Jamaica	Weight-for-height >+2 SD (overweight)	Rural	-	-	-	6.4	-	5.2	-	7.4	-	3.5	6.4
Jamaica	Weight-for-height >+2 SD (overweight)	Urban	-	-	-	7.2	-	11.2	-	8.2	-	4.6	7.2
Mexico	Height-for-age <-2 SD (stunting)	Rural	17.4	-	-	12.8	18.9	-	-	-	-	-	17.4
Mexico	Height-for-age <-2 SD (stunting)	Urban	12.7	-	-	9.0	10.2	-	-	-	-	-	12.7
Mexico	Weight-for-height <-2 SD (wasting)	Rural	2.3	-	-	2.1	0.9	-	-	-	-	-	2.3
Mexico	Weight-for-height <-2 SD (wasting)	Urban	1.1	-	-	1.9	1.1	-	-	-	-	-	1.1
Mexico	Weight-for-height >+2 SD (overweight)	Rural	5.9	-	-	4.6	5.0	-	-	-	-	-	5.9
Mexico	Weight-for-height >+2 SD (overweight)	Urban	6.4	-	-	5.6	5.3	-	-	-	-	-	6.4
Nicaragua	Height-for-age <-2 SD (stunting)	Rural	-	-	-	-	-	-	-	22.0	-	-	22
Nicaragua	Height-for-age <-2 SD (stunting)	Urban	-	-	-	-	-	-	-	12.4	-	-	12.4
Nicaragua	Weight-for-height <-2 SD (wasting)	Rural	-	-	-	-	-	-	-	2.0	-	-	2
Nicaragua	Weight-for-height <-2 SD (wasting)	Urban	-	-	-	-	-	-	-	2.3	-	-	2.3
Nicaragua	Weight-for-height >+2 SD (overweight)	Rural	-	-	-	-	-	-	-	7.4	-	-	7.4
Nicaragua	Weight-for-height >+2 SD (overweight)	Urban	-	-	-	-	-	-	-	9.1	-	-	9.1
Panama	Height-for-age <-2 SD (stunting)	Rural	12.4	-	-	-	-	-	-	-	-	-	12.4
Panama	Height-for-age <-2 SD (stunting)	Urban	11.5	-	-	-	-	-	-	-	-	-	11.5
Peru	Height-for-age <-2 SD (stunting)	Rural	24.6	25.6	25.4	26.4	28.7	28.8	32.4	32.0	37.0	38.8	24.6
Peru	Height-for-age <-2 SD (stunting)	Urban	7.6	7.3	8.2	7.9	9.4	8.6	10.5	10.9	10.2	14.2	7.6
Peru	Weight-for-height <-2 SD (wasting)	Rural	0.6	0.5	0.8	0.9	0.8	0.8	0.4	0.6	0.7	1.0	0.6
Peru	Weight-for-height <-2 SD (wasting)	Urban	0.3	0.5	0.4	0.5	0.6	0.5	0.5	0.7	0.2	0.5	0.3
Peru	Weight-for-height >+2 SD (overweight)	Rural	4.6	4.4	3.9	3.2	3.4	4.1	3.4	4.1	4.4	5.0	4.6
Peru	Weight-for-height >+2 SD (overweight)	Urban	9.4	10.1	9.6	9.4	10.0	10.9	10.9	8.9	11.2	9.8	9.4
Paraguay	Height-for-age <-2 SD (stunting)	Rural	-	-	-	7.9	-	-	-	9.9	-	-	7.9
Paraguay	Height-for-age <-2 SD (stunting)	Urban	-	-	-	4.0	-	-	-	11.3	-	-	4
Paraguay	Weight-for-height <-2 SD (wasting)	Rural	-	-	-	0.9	-	-	-	2.5	-	-	0.9
Paraguay	Weight-for-height <-2 SD (wasting)	Urban	-	-	-	1.0	-	-	-	2.7	-	-	1
Paraguay	Weight-for-height >+2 SD (overweight)	Rural	-	-	-	10.8	-	-	-	9.5	-	-	10.8
Paraguay	Weight-for-height >+2 SD (overweight)	Urban	-	-	-	13.5	-	-	-	13.0	-	-	13.5
Suriname	Height-for-age <-2 SD (stunting)	Rural	-	6.4	-	-	-	-	-	-	-	8.8	6.4
Suriname	Height-for-age <-2 SD (stunting)	Urban	-	8.3	-	-	-	-	-	-	-	6.8	8.3
Suriname	Weight-for-height <-2 SD (wasting)	Rural	-	5.5	-	-	-	-	-	-	-	6.9	5.5
Suriname	Weight-for-height <-2 SD (wasting)	Urban	-	6.3	-	-	-	-	-	-	-	5.0	6.3
Suriname	Weight-for-height >+2 SD (overweight)	Rural	-	5.3	-	-	-	-	-	-	-	4.9	5.3
Suriname	Weight-for-height >+2 SD (overweight)	Urban	-	3.0	-	-	-	-	-	-	-	4.3	3
Trinidad and Tobago	Height-for-age <-2 SD (stunting)	Rural	-	-	-	-	-	-	-	-	10.7	-	10.7
Trinidad and Tobago	Height-for-age <-2 SD (stunting)	Urban	-	-	-	-	-	-	-	-	8.1	-	8.1
Trinidad and Tobago	Weight-for-height <-2 SD (wasting)	Rural	-	-	-	-	-	-	-	-	9.4	-	9.4
Trinidad and Tobago	Weight-for-height <-2 SD (wasting)	Urban	-	-	-	-	-	-	-	-	4.2	-	4.2
Trinidad and Tobago	Weight-for-height >+2 SD (overweight)	Rural	-	-	-	-	-	-	-	-	11.0	-	11
Trinidad and Tobago	Weight-for-height >+2 SD (overweight)	Urban	-	-	-	-	-	-	-	-	11.7	-	11.7

## Sheet: Figure by residence
		Stunting			Wasting			Overweight
		Urban	Rural		Urban	Rural		Urban	Rural
Belize	BLZ 2015	10.6	17.6	BLZ 2015	2.8	1.1	BLZ 2015	10.6	5.3
Bolivia (Plurinational State of)	BOL 2016	12.2	24	BOL 2016	2.1	1.7	BOL 2016	10.9	8.7
Barbados	BRB 2012	8	7.2	BRB 2012	8.1	4.4	BRB 2012	11.4	13.7
Colombia	COL 2016	10.9	16.6	COL 2016	0.8	1	COL 2016	5.1	4.1
Costa Rica	CRI 2018	10.4	6	CRI 2018	2	1.3	CRI 2018	7.8	7.1
Cuba	CUB 2019	6.8	7.7	CUB 2019	2.3	1.5	CUB 2019	11.1	8.9
Dominican Republic	DOM 2013	7.3	6.6	DOM 2013	2.3	2.7	DOM 2013	7.8	7.1
Ecuador	ECU 2014	20.1	28.7	ECU 2014	3.8	3.6	ECU 2014	11.4	12.4
El Salvador	ELS 2014	34.6	16.6	ELS 2014	2.2	2	ELS 2014	7	5.6
Guatemala	GTM 2015	8.9	53.3	GTM 2015	0.9	0.7	GTM 2015	5.4	4.7
Guyana	GUY 2014	14.6	12	GUY 2014	5.1	6.8	GUY 2014	6.5	4.9
Honduras	HND 2012	18	28.8	HND 2012	1.1	1.6	HND 2012	6.7	4
Haiti	HTI 2017	8.5	23.9	HTI 2017	4.7	3.3	HTI 2017	3.5	3.3
Jamaica	JAM 2014	12.7	10.2	JAM 2014	2.9	3.8	JAM 2014	7.2	6.4
Mexico	MEX 2016	12.4	17.4	MEX 2016	1.1	2.3	MEX 2016	6.4	5.9
Nicaragua	NIC 2012	11.5	22	NIC 2012	2.3	2	NIC 2012	9.1	7.4
Panama	PAN 2019	7.6	12.4	PER 2018	0.3	0.6	PER 2018	9.4	4.6
Peru	PER 2018	4	24.6	PRY 2016	1	0.9	PRY 2016	13.5	10.8
Paraguay	PRY 2016	11.4	7.9	SUR 2010	6.3	5.5	SUR 2010	3	5.3
Suriname	SUR 2010	8.3	6.4	TAT 2011	4.2	9.4	TAT 2011	11.7	11
Trinidad and Tobago	TAT 2011	8.1	10.7
