# Supplementary material for: Determinants and drivers of young children’s diets in Latin America and the Caribbean: Findings from a regional analysis
Source: PLOS Glob Public Health. 2022 Jul 19;2(7):e0000260. doi: 10.1371/journal.pgph.0000260 (PMC10021987; doi:10.1371/journal.pgph.0000260)
Supplement: S1 Data — (ZIP) [file pgph.0000260.s005.zip › Figure 3.xlsx]

## Sheet: Sheet1
	Exclusive breastfeeding (<6 months)	Introduction of solid foods (6-8 months)			Continued breastfeeding (12-15 months)	Continued breastfeeding (20-23 months)
ARG 2011	0.3197	0.96615			0.466081	0.290885
BLZ 2015	0.332	0.787981			0.51509	0.350932
BOL 2016	0.557	0.826			0.722	0.379
BRB 2012	0.197	0.898484				0.265463
COL 2015	0.367	0.897			0.522	0.316
CRI 2011	0.325	0.896559			0.547782	0.274576
CUB 2014	0.328	0.910677			0.391001	0.23973
DOM 2014	0.0456	0.805257			0.311635	0.123944
ECU 2012		0.736			0.585	0.189
ELS 2014	0.467	0.903
GTM 2014	0.532	0.798001			0.852681	0.568458
GUY 2014	0.211	0.808919			0.55611	0.408892
HND 2011	0.307	0.862588			0.695852	0.432545
HTI 2016	0.3988	0.912832			0.768578	0.248653
JAM 2011	0.2379	0.635382			0.444181	0.312243
MEX 2015	0.3013	0.823334			0.458375	0.244356
NIC 2011	0.317				0.699	0.42
PAN 2013	0.2145	0.77738			0.525095	0.343226
PER 2016	0.66	0.948547			0.802952	0.486414
PRY 2016	0.296	0.871262			0.482425	0.210483
SUR 2010	0.0281	0.79091			0.226879	0.149024
TAT 2011	0.215	0.563

## Sheet: Excl bf by wealth
Time period			2019	2018	2017	2016	2015	2014	2013	2012	2011	2010	Latest
Country	Indicator	Wealth Quintile
Argentina	Exclusive breastfeeding (0-5 months)	Lowest	-	-	-	-	-	-	-	-	29.0	-	29
Argentina	Exclusive breastfeeding (0-5 months)	Highest	-	-	-	-	-	-	-	-	55.9	-	55.9
Bolivia (Plurinational State of)	Exclusive breastfeeding (0-5 months)	Lowest	-	-	-	-	-	-	-	79.9	-	-	79.9
Bolivia (Plurinational State of)	Exclusive breastfeeding (0-5 months)	Highest	-	-	-	-	-	-	-	53.1	-	-	53.1
Colombia	Exclusive breastfeeding (0-5 months)	Lowest	-	-	-	38.1	-	-	-	-	-	40.7	38.1
Colombia	Exclusive breastfeeding (0-5 months)	Highest	-	-	-	40.0	-	-	-	-	-	44.2	40
Cuba	Exclusive breastfeeding (0-5 months)	Lowest	37.2	-	-	-	-	-	-	-	-	-	37.2
Cuba	Exclusive breastfeeding (0-5 months)	Highest	33.2	-	-	-	-	-	-	-	-	-	33.2
Dominican Republic	Exclusive breastfeeding (0-5 months)	Lowest	-	-	-	-	-	7.2	9.8	-	-	7.1	7.2
Dominican Republic	Exclusive breastfeeding (0-5 months)	Highest	-	-	-	-	-	3.7	2.7	-	-	3.5	3.7
Guatemala	Exclusive breastfeeding (0-5 months)	Lowest	-	-	-	-	75.3	-	-	-	-	-	75.3
Guatemala	Exclusive breastfeeding (0-5 months)	Highest	-	-	-	-	24.9	-	-	-	-	-	24.9
Guyana	Exclusive breastfeeding (0-5 months)	Lowest	-	-	-	-	-	29.4	-	-	-	-	29.4
Guyana	Exclusive breastfeeding (0-5 months)	Highest	-	-	-	-	-	19.6	-	-	-	-	19.6
Honduras	Exclusive breastfeeding (0-5 months)	Lowest	-	-	-	-	-	-	-	51.5	-	-	51.5
Honduras	Exclusive breastfeeding (0-5 months)	Highest	-	-	-	-	-	-	-	19.5	-	-	19.5
Haiti	Exclusive breastfeeding (0-5 months)	Lowest	-	-	33.9	-	-	-	-	43.9	-	-	33.9
Haiti	Exclusive breastfeeding (0-5 months)	Highest	-	-	37.1	-	-	-	-	39.1	-	-	37.1
Mexico	Exclusive breastfeeding (0-5 months)	Lowest	-	-	-	-	33.7	-	-	-	-	-	33.7
Mexico	Exclusive breastfeeding (0-5 months)	Highest	-	-	-	-	19.5	-	-	-	-	-	19.5
Panama	Exclusive breastfeeding (0-5 months)	Lowest	-	-	-	-	-	-	38.1	-	-	-	38.1
Panama	Exclusive breastfeeding (0-5 months)	Highest	-	-	-	-	-	-	19.1	-	-	-	19.1
Peru	Exclusive breastfeeding (0-5 months)	Lowest	80.4	80.9	79.6	82.5	80.7	82.2	-	83.5	86.2	82.8	80.4
Peru	Exclusive breastfeeding (0-5 months)	Highest	43.8	44.6	43.7	50.6	38.7	42.3	-	49.5	34.4	47.7	43.8
Paraguay	Exclusive breastfeeding (0-5 months)	Lowest	-	-	-	36.2	-	-	-	-	-	-	36.2
Paraguay	Exclusive breastfeeding (0-5 months)	Highest	-	-	-	30.4	-	-	-	-	-	-	30.4
El Salvador	Exclusive breastfeeding (0-5 months)	Lowest	-	-	-	-	-	55.7	-	-	-	-	55.7
El Salvador	Exclusive breastfeeding (0-5 months)	Highest	-	-	-	-	-	45.8	-	-	-	-	45.8
Suriname	Exclusive breastfeeding (0-5 months)	Lowest	-	9.3	-	-	-	-	-	-	-	2.4	9.3
Suriname	Exclusive breastfeeding (0-5 months)	Highest	-	17.3	-	-	-	-	-	-	-	-	17.3
Footnotes
Unit multiplier: Units
Unit of measure: %
Citation of or link to the data source: https://data.unicef.org/topic/nutrition/infant-and-young-child-feeding/
Series footnote: UNICEF Global Infant and Young Child Feeding Databases September 2021
Custodian: UNICEF Division of Data Analysis Planning and Monitoring
Observation confidentaility: Free
Time period activity related to when the data are collected: Middle of fieldwork
Time interval at which the source data are collected: Not Known

## Sheet: Excl bf by residence
Time period			2019	2018	2017	2016	2015	2014	2013	2012	2011	2010	Latest
Country	Indicator	Residence
Belize	Exclusive breastfeeding (0-5 months)	Urban	-	-	-	-	24.4	-	-	-	10.9	-	24.4
Belize	Exclusive breastfeeding (0-5 months)	Rural	-	-	-	-	39.5	-	-	-	17.3	-	39.5
Bolivia (Plurinational State of)	Exclusive breastfeeding (0-5 months)	Urban	-	-	-	49.8	-	-	-	57.5	-	-	49.8
Bolivia (Plurinational State of)	Exclusive breastfeeding (0-5 months)	Rural	-	-	-	68.0	-	-	-	77.4	-	-	68
Colombia	Exclusive breastfeeding (0-5 months)	Urban	-	-	-	35.7	-	-	-	-	-	43.8	35.7
Colombia	Exclusive breastfeeding (0-5 months)	Rural	-	-	-	38.8	-	-	-	-	-	40.5	38.8
Costa Rica	Exclusive breastfeeding (0-5 months)	Urban	-	22.0	-	-	-	-	-	-	34.3	-	22
Costa Rica	Exclusive breastfeeding (0-5 months)	Rural	-	33.6	-	-	-	-	-	-	30.5	-	33.6
Cuba	Exclusive breastfeeding (0-5 months)	Urban	38.3	-	-	-	-	29.2	-	-	-	50.8	38.3
Cuba	Exclusive breastfeeding (0-5 months)	Rural	45.5	-	-	-	-	45.4	-	-	-	42.2	45.5
Dominican Republic	Exclusive breastfeeding (0-5 months)	Urban	-	-	-	-	-	4.8	6.3	-	-	5.6	4.8
Dominican Republic	Exclusive breastfeeding (0-5 months)	Rural	-	-	-	-	-	4.0	7.9	-	-	14.2	4
Guatemala	Exclusive breastfeeding (0-5 months)	Urban	-	-	-	-	37.6	-	-	-	-	-	37.6
Guatemala	Exclusive breastfeeding (0-5 months)	Rural	-	-	-	-	61.4	-	-	-	-	-	61.4
Guyana	Exclusive breastfeeding (0-5 months)	Urban	-	-	-	-	-	13.7	-	-	-	-	13.7
Guyana	Exclusive breastfeeding (0-5 months)	Rural	-	-	-	-	-	23.6	-	-	-	-	23.6
Honduras	Exclusive breastfeeding (0-5 months)	Urban	-	-	-	-	-	-	-	18.8	-	-	18.8
Honduras	Exclusive breastfeeding (0-5 months)	Rural	-	-	-	-	-	-	-	40.0	-	-	40
Haiti	Exclusive breastfeeding (0-5 months)	Urban	-	-	40.7	-	-	-	-	36.7	-	-	40.7
Haiti	Exclusive breastfeeding (0-5 months)	Rural	-	-	39.5	-	-	-	-	40.9	-	-	39.5
Jamaica	Exclusive breastfeeding (0-5 months)	Urban	-	-	-	-	-	-	-	-	24.3	-	24.3
Jamaica	Exclusive breastfeeding (0-5 months)	Rural	-	-	-	-	-	-	-	-	23.0	-	23
Mexico	Exclusive breastfeeding (0-5 months)	Urban	23.5	-	-	-	29.7	-	-	12.7	-	-	23.5
Mexico	Exclusive breastfeeding (0-5 months)	Rural	36.6	-	-	-	31.3	-	-	18.5	-	-	36.6
Panama	Exclusive breastfeeding (0-5 months)	Urban	-	-	-	-	-	-	16.6	-	-	-	16.6
Panama	Exclusive breastfeeding (0-5 months)	Rural	-	-	-	-	-	-	30.8	-	-	-	30.8
Peru	Exclusive breastfeeding (0-5 months)	Urban	59.4	61.3	58.5	59.2	57.2	61.2	-	61.8	63.6	59.9	59.4
Peru	Exclusive breastfeeding (0-5 months)	Rural	79.2	79.6	78.1	81.8	77.2	79.6	-	78.2	81.7	83.9	79.2
Paraguay	Exclusive breastfeeding (0-5 months)	Urban	-	-	-	25.4	-	-	-	-	-	-	25.4
Paraguay	Exclusive breastfeeding (0-5 months)	Rural	-	-	-	35.1	-	-	-	-	-	-	35.1
El Salvador	Exclusive breastfeeding (0-5 months)	Urban	-	-	-	-	-	37.2	-	-	-	-	37.2
El Salvador	Exclusive breastfeeding (0-5 months)	Rural	-	-	-	-	-	58.7	-	-	-	-	58.7
Suriname	Exclusive breastfeeding (0-5 months)	Urban	-	9.7	-	-	-	-	-	-	-	1.3	9.7
Suriname	Exclusive breastfeeding (0-5 months)	Rural	-	7.6	-	-	-	-	-	-	-	4.7	7.6
Trinidad and Tobago	Exclusive breastfeeding (0-5 months)	Urban	-	-	-	-	-	-	-	-	26.8	-	26.8
Trinidad and Tobago	Exclusive breastfeeding (0-5 months)	Rural	-	-	-	-	-	-	-	-	12.0	-	12

## Sheet: Excl bf graphs
		Exclusive breastfeeding				Exclusive breastfeeding
		Lowest	Highest			Urban	Rural
Argentina	ARG 2011	29	55.9		BLZ 2015	24.4	39.5
Bolivia (Plurinational State of)	BOL 2016	79.9	53.1		BOL 2016	49.8	68
Colombia	COL 2015	38.1	40		COL 2015	35.7	38.8
Cuba	CUB 2014	37.2	33.2		CRI 2011	22	33.6
Dominican Republic	DOM 2014	7.2	3.7		CUB 2014	38.3	45.5
Guatemala	ELS 2014	55.7	45.8		DOM 2014	4.8	4
Guyana	GTM 2014	75.3	24.9		ELS 2014	37.2	58.7
Honduras	GUY 2014	29.4	19.6		GTM 2014	37.6	61.4
Haiti	HND 2011	51.5	19.5		GUY 2014	13.7	23.6
Mexico	HTI 2016	33.9	37.1		HND 2011	18.8	40
Panama	MEX 2015	33.7	19.5		HTI 2016	40.7	39.5
Peru	PAN 2013	38.1	19.1		JAM 2011	24.3	23
Paraguay	PER 2016	80.4	43.8		MEX 2015	23.5	36.6
El Salvador	PRY 2016	36.2	30.4		PAN 2013	16.6	30.8
Suriname	SUR 2010	9.3	17.3		PER 2016	59.4	79.2
					PRY 2016	25.4	35.1
					SUR 2010	9.7	7.6
					TAT 2011	26.8	12

## Sheet: cont bf by wealth
Time period			2019	2018	2017	2016	2015	2014	2013	2012	2011	2010
Country	Indicator	Wealth Quintile
Argentina	Introduction to solid, semi-solid foods (6-8 months)	Lowest	-	-	-	-	-	-	-	-	97.7	-	97.7
Argentina	Introduction to solid, semi-solid foods (6-8 months)	Highest	-	-	-	-	-	-	-	-	96.0	-	96
Colombia	Introduction to solid, semi-solid foods (6-8 months)	Lowest	-	-	-	80.8	-	-	-	-	-	87.7	80.8
Colombia	Introduction to solid, semi-solid foods (6-8 months)	Highest	-	-	-	89.0	-	-	-	-	-	74.6	89
Cuba	Introduction to solid, semi-solid foods (6-8 months)	Lowest	88.2	-	-	-	-	-	-	-	-	-	88.2
Cuba	Introduction to solid, semi-solid foods (6-8 months)	Highest	94.9	-	-	-	-	-	-	-	-	-	94.9
Dominican Republic	Introduction to solid, semi-solid foods (6-8 months)	Lowest	-	-	-	-	-	78.7	77.2	-	-	-	78.7
Dominican Republic	Introduction to solid, semi-solid foods (6-8 months)	Highest	-	-	-	-	-	85.0	89.1	-	-	-	85
El Salvador	Introduction to solid, semi-solid foods (6-8 months)	Lowest	-	-	-	-	-	79.8	-	-	-	-	79.8
El Salvador	Introduction to solid, semi-solid foods (6-8 months)	Highest	-	-	-	-	-	98.9	-	-	-	-	98.9
Guatemala	Introduction to solid, semi-solid foods (6-8 months)	Lowest	-	-	-	-	74.4	-	-	-	-	-	74.4
Guatemala	Introduction to solid, semi-solid foods (6-8 months)	Highest	-	-	-	-	82.4	-	-	-	-	-	82.4
Guyana	Introduction to solid, semi-solid foods (6-8 months)	Lowest	-	-	-	-	-	56.4	-	-	-	-	56.4
Guyana	Introduction to solid, semi-solid foods (6-8 months)	Highest	-	-	-	-	-	90.9	-	-	-	-	90.9
Honduras	Introduction to solid, semi-solid foods (6-8 months)	Lowest	-	-	-	-	-	-	-	79.6	-	-	79.6
Honduras	Introduction to solid, semi-solid foods (6-8 months)	Highest	-	-	-	-	-	-	-	88.3	-	-	88.3
Haiti	Introduction to solid, semi-solid foods (6-8 months)	Lowest	-	-	89.7	-	-	-	-	88.6	-	-	89.7
Haiti	Introduction to solid, semi-solid foods (6-8 months)	Highest	-	-	100.0	-	-	-	-	88.6	-	-	100
Mexico	Introduction to solid, semi-solid foods (6-8 months)	Lowest	-	-	-	-	86.4	-	-	-	-	-	86.4
Mexico	Introduction to solid, semi-solid foods (6-8 months)	Highest	-	-	-	-	92.7	-	-	-	-	-	92.7
Peru	Introduction to solid, semi-solid foods (6-8 months)	Lowest	92.2	91.7	93.2	93.0	93.9	89.3	-	72.2	75.8	75.2	92.2
Peru	Introduction to solid, semi-solid foods (6-8 months)	Highest	97.2	99.7	98.1	95.1	96.2	87.7	-	98.1	84.9	88.4	97.2
Paraguay	Introduction to solid, semi-solid foods (6-8 months)	Lowest	-	-	-	79.4	-	-	-	-	-	-	79.4
Paraguay	Introduction to solid, semi-solid foods (6-8 months)	Highest	-	-	-	92.1	-	-	-	-	-	-	92.1

## Sheet: cont bf by residence
Time period			2019	2018	2017	2016	2015	2014	2013	2012	2011	2010	Latest
Country	Indicator	Residence
Belize	Introduction to solid, semi-solid foods (6-8 months)	Urban	-	-	-	-	86.6	-	-	-	70.8	-	86.6
Belize	Introduction to solid, semi-solid foods (6-8 months)	Rural	-	-	-	-	74.9	-	-	-	68.1	-	74.9
Bolivia (Plurinational State of)	Introduction to solid, semi-solid foods (6-8 months)	Urban	-	-	-	86.1	-	-	-	-	-	-	86.1
Bolivia (Plurinational State of)	Introduction to solid, semi-solid foods (6-8 months)	Rural	-	-	-	75.0	-	-	-	-	-	-	75
Colombia	Introduction to solid, semi-solid foods (6-8 months)	Urban	-	-	-	90.9	-	-	-	-	-	81.9	90.9
Colombia	Introduction to solid, semi-solid foods (6-8 months)	Rural	-	-	-	85.0	-	-	-	-	-	89.0	85
Costa Rica	Introduction to solid, semi-solid foods (6-8 months)	Urban	-	98.9	-	-	-	-	-	-	93.9	-	98.9
Costa Rica	Introduction to solid, semi-solid foods (6-8 months)	Rural	-	97.7	-	-	-	-	-	-	82.8	-	97.7
Cuba	Introduction to solid, semi-solid foods (6-8 months)	Urban	91.0	-	-	-	-	96.0	-	-	-	91.0	91
Cuba	Introduction to solid, semi-solid foods (6-8 months)	Rural	97.9	-	-	-	-	80.8	-	-	-	65.8	97.9
Dominican Republic	Introduction to solid, semi-solid foods (6-8 months)	Urban	-	-	-	-	-	81.9	82.7	-	-	-	81.9
Dominican Republic	Introduction to solid, semi-solid foods (6-8 months)	Rural	-	-	-	-	-	76.8	81.2	-	-	-	76.8
Ecuador	Introduction to solid, semi-solid foods (6-8 months)	Urban	66.0	-	-	-	-	-	-	-	-	-	66
Ecuador	Introduction to solid, semi-solid foods (6-8 months)	Rural	57.7	-	-	-	-	-	-	-	-	-	57.7
El Salvador	Introduction to solid, semi-solid foods (6-8 months)	Urban	-	-	-	-	-	89.8	-	-	-	-	89.8
El Salvador	Introduction to solid, semi-solid foods (6-8 months)	Rural	-	-	-	-	-	90.9	-	-	-	-	90.9
Guatemala	Introduction to solid, semi-solid foods (6-8 months)	Urban	-	-	-	-	79.6	-	-	-	-	-	79.6
Guatemala	Introduction to solid, semi-solid foods (6-8 months)	Rural	-	-	-	-	79.9	-	-	-	-	-	79.9
Guyana	Introduction to solid, semi-solid foods (6-8 months)	Urban	-	-	-	-	-	83.9	-	-	-	-	83.9
Guyana	Introduction to solid, semi-solid foods (6-8 months)	Rural	-	-	-	-	-	79.9	-	-	-	-	79.9
Honduras	Introduction to solid, semi-solid foods (6-8 months)	Urban	-	-	-	-	-	-	-	88.2	-	-	88.2
Honduras	Introduction to solid, semi-solid foods (6-8 months)	Rural	-	-	-	-	-	-	-	84.5	-	-	84.5
Haiti	Introduction to solid, semi-solid foods (6-8 months)	Urban	-	-	88.6	-	-	-	-	82.6	-	-	88.6
Haiti	Introduction to solid, semi-solid foods (6-8 months)	Rural	-	-	92.5	-	-	-	-	89.3	-	-	92.5
Jamaica	Introduction to solid, semi-solid foods (6-8 months)	Urban	-	-	-	-	-	-	-	-	66.2	-	66.2
Jamaica	Introduction to solid, semi-solid foods (6-8 months)	Rural	-	-	-	-	-	-	-	-	60.4	-	60.4
Mexico	Introduction to solid, semi-solid foods (6-8 months)	Urban	88.4	-	-	-	81.7	-	-	-	-	-	88.4
Mexico	Introduction to solid, semi-solid foods (6-8 months)	Rural	91.5	-	-	-	84.3	-	-	-	-	-	91.5
Panama	Introduction to solid, semi-solid foods (6-8 months)	Urban	88.1	-	-	-	-	-	87.5	-	-	-	88.1
Panama	Introduction to solid, semi-solid foods (6-8 months)	Rural	81.0	-	-	-	-	-	64.3	-	-	-	81
Peru	Introduction to solid, semi-solid foods (6-8 months)	Urban	94.9	95.8	95.9	95.0	95.8	90.9	-	88.7	89.3	84.3	94.9
Peru	Introduction to solid, semi-solid foods (6-8 months)	Rural	91.6	92.7	94.7	94.6	94.4	90.6	-	77.0	79.6	77.4	91.6
Paraguay	Introduction to solid, semi-solid foods (6-8 months)	Urban	-	-	-	91.9	-	-	-	-	-	-	91.9
Paraguay	Introduction to solid, semi-solid foods (6-8 months)	Rural	-	-	-	80.4	-	-	-	-	-	-	80.4
Suriname	Introduction to solid, semi-solid foods (6-8 months)	Urban	-	82.2	-	-	-	-	-	-	-	80.3	82.2
Suriname	Introduction to solid, semi-solid foods (6-8 months)	Rural	-	78.7	-	-	-	-	-	-	-	77.2	78.7
Trinidad and Tobago	Introduction to solid, semi-solid foods (6-8 months)	Urban	-	-	-	-	-	-	-	-	57.7	-	57.7
Trinidad and Tobago	Introduction to solid, semi-solid foods (6-8 months)	Rural	-	-	-	-	-	-	-	-	54.1	-	54.1

## Sheet: cont bf graphs
		Lowest	Highest				Urban	Rural
Argentina	ARG 2011	97.7	96		Belize	BLZ 2015	86.6	74.9
Colombia	COL 2015	80.8	89		Bolivia (Plurinational State of)	BOL 2016	86.1	75
Cuba	CUB 2014	88.2	94.9		Colombia	COL 2015	90.9	85
Dominican Republic	DOM 2014	78.7	85		Costa Rica	CRI 2011	98.9	97.7
El Salvador	ELS 2014	79.8	98.9		Cuba	CUB 2014	91	97.9
Guatemala	GTM 2014	74.4	82.4		Dominican Republic	DOM 2014	81.9	76.8
Guyana	GUY 2014	56.4	90.9		Ecuador	ECU 2012	66	57.7
Honduras	HND 2011	79.6	88.3		El Salvador	ELS 2014	89.8	90.9
Haiti	HTI 2016	89.7	100		Guatemala	GTM 2014	79.6	79.9
Mexico	MEX 2015	86.4	92.7		Guyana	GUY 2014	83.9	79.9
Peru	PER 2016	92.2	97.2		Honduras	HND 2011	88.2	84.5
Paraguay	PRY 2016	79.4	92.1		Haiti	HTI 2016	88.6	92.5
					Jamaica	JAM 2011	66.2	60.4
					Mexico	MEX 2015	88.4	91.5
					Panama	PAN 2013	88.1	81
					Peru	PER 2016	94.9	91.6
					Paraguay	PRY 2016	91.9	80.4
					Suriname	SUR 2010	82.2	78.7
					Trinidad and Tobago	TAT 2011	57.7	54.1
