# Supplementary material for: Determinants and drivers of young children’s diets in Latin America and the Caribbean: Findings from a regional analysis
Source: PLOS Glob Public Health. 2022 Jul 19;2(7):e0000260. doi: 10.1371/journal.pgph.0000260 (PMC10021987; doi:10.1371/journal.pgph.0000260)
Supplement: S1 Data — (ZIP) [file pgph.0000260.s005.zip › Figure 4.xlsx]

## Sheet: Sheet1
	2018	2017	2016	2015	2014	2013	2012	2011	2010			Minimum meal frequency	Minimum diet diversity	Minimum acceptable diet
Argentina	-	-	-	-	-	-	-	68.1	-		ARG 2011	0.681
Barbados	-	-	-	-	-	-	61.3	-	-		BLZ 2011	0.676	0.578
Belize	-	-	-	-	-	-	-	67.6	-		BOL 2016		0.705
Colombia	-	-	-	62.2	-	-	-	-	-		BRB 2012	0.613
Costa Rica	-	-	-	-	-	-	-	79.4	-		COL 2015	0.622	0.686	0.431
Cuba	-	-	-	-	79.2	-	-	-	72.3		CRI 2011	0.794
Dominican Republic	-	-	-	-	79.8	77	-	-	-		CUB 2014	0.792	0.701	0.56
El Salvador	-	-	-	-	86.9	-	-	-	-		DOM 2014	0.798	0.513	0.43
Guatemala	-	-	-	-	82.4	-	-	-	-		ELS 2014	0.869	0.729	0.645
Guyana	-	-	-	-	63	-	-	-	-		GTM 2014	0.824	0.593	0.521
Haiti	-	-	39.5	-	-	-	44.2	-	-		GUY 2014	0.63	0.403	0.278
Honduras	-	-	-	-	-	-	-	86.1	-		HND 2011	0.861	0.607	0.548
Jamaica	-	-	-	-	-	-	-	42	-		HTI 2016	0.395	0.192	0.111
Mexico	-	-	-	81.3	-	-	-	-	-		JAM 2011	0.42
Panama	-	-	-	-	-	63.5	-	-	-		MEX 2015	0.813	0.594	0.484
Paraguay	-	-	74.7	-	-	-	-	-	-		PAN 2013	0.635
Suriname	-	-	-	-	-	-	-	-	64.3		PER 2016		0.829
Trinidad and Tobago	-	-	-	-	-	-	-	70.1	-		PGY 2016	0.747	0.521	0.397
Indicator: Minimum diet diversity (children aged 6 to 23 months) | Sex: Total |											SUR 2010	0.643
Belize	-	-	-	57.8	-	-	-	-	-		TAT 2011	0.701
Bolivia (Plurinational State of)	-	-	70.5	-	-	-	-	-	-
Colombia	-	-	-	68.6	-	-	-	-	-
Cuba	-	-	-	-	70.1	-	-	-	-
Dominican Republic	-	-	-	-	51.3	48.1	-	-	-
El Salvador	-	-	-	-	72.9	-	-	-	-
Guatemala	-	-	-	-	59.3	-	-	-	-
Guyana	-	-	-	-	40.3	-	-	-	-
Haiti	-	-	19.2	-	-	-	23	-	-
Honduras	-	-	-	-	-	-	-	60.7	-
Mexico	-	-	-	59.4	-	-	-	-	-
Paraguay	-	-	52.1	-	-	-	-	-	-
Peru	-	-	82.9	83.2	83.5	-	77.9	62.6	77.6
Indicator: Minimum acceptable diet (children aged 6-23 months) | Sex: Total |
Colombia	-	-	-	43.1	-	-	-	-	-
Cuba	-	-	-	-	56	-	-	-	-
Dominican Republic	-	-	-	-	43	38.4	-	-	-
El Salvador	-	-	-	-	64.5	-	-	-	-
Guatemala	-	-	-	-	52.1	-	-	-	-
Guyana	-	-	-	-	27.8	-	-	-	-
Haiti	-	-	11.1	-	-	-	13.6	-	-
Honduras	-	-	-	-	-	-	-	54.8	-
Mexico	-	-	-	48.4	-	-	-	-	-
Paraguay	-	-	39.7	-	-	-	-	-	-

## Sheet: by wealth
Time period			2019	2018	2017	2016	2015	2014	2013	2012	2011	2010
Country	Indicator	Wealth Quintile
Argentina	Minimum meal frequency (children aged 6 to 23 months)	Lowest	-	-	-	-	-	-	-	-	53.0	-	53
Argentina	Minimum meal frequency (children aged 6 to 23 months)	Highest	-	-	-	-	-	-	-	-	71.0	-	71
Belize	Minimum meal frequency (children aged 6 to 23 months)	Lowest	-	-	-	-	-	-	-	-	57.5	-	57.5
Belize	Minimum meal frequency (children aged 6 to 23 months)	Highest	-	-	-	-	-	-	-	-	72.8	-	72.8
Belize	Minimum diet diversity (children aged 6 to 23 months)	Lowest	-	-	-	-	50.0	-	-	-	-	-	50
Belize	Minimum diet diversity (children aged 6 to 23 months)	Highest	-	-	-	-	70.1	-	-	-	-	-	70.1
Colombia	Minimum meal frequency (children aged 6 to 23 months)	Lowest	-	-	-	46.4	-	-	-	-	-	79.3	46.4
Colombia	Minimum meal frequency (children aged 6 to 23 months)	Highest	-	-	-	66.6	-	-	-	-	-	81.7	66.6
Colombia	Minimum diet diversity (children aged 6 to 23 months)	Lowest	-	-	-	47.8	-	-	-	-	-	53.7	47.8
Colombia	Minimum diet diversity (children aged 6 to 23 months)	Highest	-	-	-	74.3	-	-	-	-	-	73.1	74.3
Colombia	Minimum acceptable diet (children aged 6-23 months)	Lowest	-	-	-	26.2	-	-	-	-	-	45.1	26.2
Colombia	Minimum acceptable diet (children aged 6-23 months)	Highest	-	-	-	49.9	-	-	-	-	-	60.9	49.9
Costa Rica	Minimum meal frequency (children aged 6 to 23 months)	Lowest	-	-	-	-	-	-	-	-	67.0	-	67
Costa Rica	Minimum meal frequency (children aged 6 to 23 months)	Highest	-	-	-	-	-	-	-	-	83.5	-	83.5
Costa Rica	Minimum diet diversity (children aged 6 to 23 months)	Lowest	-	75.1	-	-	-	-	-	-	-	-	75.1
Costa Rica	Minimum diet diversity (children aged 6 to 23 months)	Highest	-	62.6	-	-	-	-	-	-	-	-	62.6
Cuba	Minimum diet diversity (children aged 6 to 23 months)	Lowest	68.7	-	-	-	-	-	-	-	-	-	68.7
Cuba	Minimum diet diversity (children aged 6 to 23 months)	Highest	50.4	-	-	-	-	-	-	-	-	-	50.4
Dominican Republic	Minimum meal frequency (children aged 6 to 23 months)	Lowest	-	-	-	-	-	67.7	63.4	-	-	-	67.7
Dominican Republic	Minimum meal frequency (children aged 6 to 23 months)	Highest	-	-	-	-	-	82.5	75.8	-	-	-	82.5
Dominican Republic	Minimum diet diversity (children aged 6 to 23 months)	Lowest	-	-	-	-	-	44.5	38.3	-	-	-	44.5
Dominican Republic	Minimum diet diversity (children aged 6 to 23 months)	Highest	-	-	-	-	-	60.6	60.2	-	-	-	60.6
Dominican Republic	Minimum acceptable diet (children aged 6-23 months)	Lowest	-	-	-	-	-	34.3	26.6	-	-	-	34.3
Dominican Republic	Minimum acceptable diet (children aged 6-23 months)	Highest	-	-	-	-	-	50.6	48.5	-	-	-	50.6
El Salvador	Minimum meal frequency (children aged 6 to 23 months)	Lowest	-	-	-	-	-	82.5	-	-	-	-	82.5
El Salvador	Minimum meal frequency (children aged 6 to 23 months)	Highest	-	-	-	-	-	92.8	-	-	-	-	92.8
El Salvador	Minimum diet diversity (children aged 6 to 23 months)	Lowest	-	-	-	-	-	66.4	-	-	-	-	66.4
El Salvador	Minimum diet diversity (children aged 6 to 23 months)	Highest	-	-	-	-	-	81.6	-	-	-	-	81.6
El Salvador	Minimum acceptable diet (children aged 6-23 months)	Lowest	-	-	-	-	-	57.5	-	-	-	-	57.5
El Salvador	Minimum acceptable diet (children aged 6-23 months)	Highest	-	-	-	-	-	76.8	-	-	-	-	76.8
Guatemala	Minimum meal frequency (children aged 6 to 23 months)	Lowest	-	-	-	-	78.9	-	-	-	-	-	78.9
Guatemala	Minimum meal frequency (children aged 6 to 23 months)	Highest	-	-	-	-	87.8	-	-	-	-	-	87.8
Guatemala	Minimum diet diversity (children aged 6 to 23 months)	Lowest	-	-	-	-	47.3	-	-	-	-	-	47.3
Guatemala	Minimum diet diversity (children aged 6 to 23 months)	Highest	-	-	-	-	72.0	-	-	-	-	-	72
Guatemala	Minimum acceptable diet (children aged 6-23 months)	Lowest	-	-	-	-	42.6	-	-	-	-	-	42.6
Guatemala	Minimum acceptable diet (children aged 6-23 months)	Highest	-	-	-	-	64.6	-	-	-	-	-	64.6
Guyana	Minimum meal frequency (children aged 6 to 23 months)	Lowest	-	-	-	-	-	51.7	-	-	-	-	51.7
Guyana	Minimum meal frequency (children aged 6 to 23 months)	Highest	-	-	-	-	-	77.4	-	-	-	-	77.4
Guyana	Minimum diet diversity (children aged 6 to 23 months)	Lowest	-	-	-	-	-	49.3	-	-	-	-	49.3
Guyana	Minimum diet diversity (children aged 6 to 23 months)	Highest	-	-	-	-	-	65.3	-	-	-	-	65.3
Guyana	Minimum acceptable diet (children aged 6-23 months)	Lowest	-	-	-	-	-	32.0	-	-	-	-	32
Guyana	Minimum acceptable diet (children aged 6-23 months)	Highest	-	-	-	-	-	53.2	-	-	-	-	53.2
Haiti	Minimum meal frequency (children aged 6 to 23 months)	Lowest	-	-	27.0	-	-	-	-	35.3	-	-	27
Haiti	Minimum meal frequency (children aged 6 to 23 months)	Highest	-	-	70.1	-	-	-	-	63.7	-	-	70.1
Haiti	Minimum diet diversity (children aged 6 to 23 months)	Lowest	-	-	11.6	-	-	-	-	16.7	-	-	11.6
Haiti	Minimum diet diversity (children aged 6 to 23 months)	Highest	-	-	34.3	-	-	-	-	28.9	-	-	34.3
Haiti	Minimum acceptable diet (children aged 6-23 months)	Lowest	-	-	6.1	-	-	-	-	8.9	-	-	6.1
Haiti	Minimum acceptable diet (children aged 6-23 months)	Highest	-	-	26.0	-	-	-	-	21.5	-	-	26
Honduras	Minimum meal frequency (children aged 6 to 23 months)	Lowest	-	-	-	-	-	-	-	83.8	-	-	83.8
Honduras	Minimum meal frequency (children aged 6 to 23 months)	Highest	-	-	-	-	-	-	-	86.1	-	-	86.1
Honduras	Minimum diet diversity (children aged 6 to 23 months)	Lowest	-	-	-	-	-	-	-	48.7	-	-	48.7
Honduras	Minimum diet diversity (children aged 6 to 23 months)	Highest	-	-	-	-	-	-	-	69.8	-	-	69.8
Honduras	Minimum acceptable diet (children aged 6-23 months)	Lowest	-	-	-	-	-	-	-	43.9	-	-	43.9
Honduras	Minimum acceptable diet (children aged 6-23 months)	Highest	-	-	-	-	-	-	-	61.8	-	-	61.8
Jamaica	Minimum meal frequency (children aged 6 to 23 months)	Lowest	-	-	-	-	-	-	-	-	28.8	-	28.8
Jamaica	Minimum meal frequency (children aged 6 to 23 months)	Highest	-	-	-	-	-	-	-	-	47.0	-	47
Mexico	Minimum meal frequency (children aged 6 to 23 months)	Lowest	-	-	-	-	68.7	-	-	-	-	-	68.7
Mexico	Minimum meal frequency (children aged 6 to 23 months)	Highest	-	-	-	-	85.7	-	-	-	-	-	85.7
Mexico	Minimum diet diversity (children aged 6 to 23 months)	Lowest	-	-	-	-	58.2	-	-	-	-	-	58.2
Mexico	Minimum diet diversity (children aged 6 to 23 months)	Highest	-	-	-	-	67.9	-	-	-	-	-	67.9
Mexico	Minimum acceptable diet (children aged 6-23 months)	Lowest	-	-	-	-	41.8	-	-	-	-	-	41.8
Mexico	Minimum acceptable diet (children aged 6-23 months)	Highest	-	-	-	-	60.2	-	-	-	-	-	60.2
Panama	Minimum meal frequency (children aged 6 to 23 months)	Lowest	-	-	-	-	-	-	47.6	-	-	-	47.6
Panama	Minimum meal frequency (children aged 6 to 23 months)	Highest	-	-	-	-	-	-	75.6	-	-	-	75.6
Paraguay	Minimum meal frequency (children aged 6 to 23 months)	Lowest	-	-	-	61.7	-	-	-	-	-	-	61.7
Paraguay	Minimum meal frequency (children aged 6 to 23 months)	Highest	-	-	-	72.3	-	-	-	-	-	-	72.3
Paraguay	Minimum diet diversity (children aged 6 to 23 months)	Lowest	-	-	-	41.2	-	-	-	-	-	-	41.2
Paraguay	Minimum diet diversity (children aged 6 to 23 months)	Highest	-	-	-	64.5	-	-	-	-	-	-	64.5
Paraguay	Minimum acceptable diet (children aged 6-23 months)	Lowest	-	-	-	29.3	-	-	-	-	-	-	29.3
Paraguay	Minimum acceptable diet (children aged 6-23 months)	Highest	-	-	-	43.8	-	-	-	-	-	-	43.8
Peru	Minimum diet diversity (children aged 6 to 23 months)	Lowest	74.0	73.4	70.7	68.7	70.6	69.6	-	63.9	58.7	61.2	74
Peru	Minimum diet diversity (children aged 6 to 23 months)	Highest	89.0	91.4	90.7	86.1	86.5	91.1	-	85.1	88.9	83.7	89
Suriname	Minimum meal frequency (children aged 6 to 23 months)	Lowest	-	41.0	-	-	-	-	-	-	-	42.7	41
Suriname	Minimum meal frequency (children aged 6 to 23 months)	Highest	-	48.7	-	-	-	-	-	-	-	64.2	48.7
Suriname	Minimum diet diversity (children aged 6 to 23 months)	Lowest	-	15.9	-	-	-	-	-	-	-	-	15.9
Suriname	Minimum diet diversity (children aged 6 to 23 months)	Highest	-	33.1	-	-	-	-	-	-	-	-	33.1
Suriname	Minimum acceptable diet (children aged 6-23 months)	Lowest	-	7.8	-	-	-	-	-	-	-	-	7.8
Suriname	Minimum acceptable diet (children aged 6-23 months)	Highest	-	15.4	-	-	-	-	-	-	-	-	15.4
Trinidad and Tobago	Minimum meal frequency (children aged 6 to 23 months)	Lowest	-	-	-	-	-	-	-	-	56.9	-	56.9
Trinidad and Tobago	Minimum meal frequency (children aged 6 to 23 months)	Highest	-	-	-	-	-	-	-	-	69.0	-	69

## Sheet: by residence
Time period			2019	2018	2017	2016	2015	2014	2013	2012	2011	2010
Country	Indicator	Residence
Barbados	Minimum meal frequency (children aged 6 to 23 months)	Urban	-	-	-	-	-	-	-	56.9	-	-	56.9
Barbados	Minimum meal frequency (children aged 6 to 23 months)	Rural	-	-	-	-	-	-	-	61.1	-	-	61.1
Belize	Minimum meal frequency (children aged 6 to 23 months)	Urban	-	-	-	-	-	-	-	-	69.2	-	69.2
Belize	Minimum meal frequency (children aged 6 to 23 months)	Rural	-	-	-	-	-	-	-	-	60.2	-	60.2
Belize	Minimum diet diversity (children aged 6 to 23 months)	Urban	-	-	-	-	61.1	-	-	-	-	-	61.1
Belize	Minimum diet diversity (children aged 6 to 23 months)	Rural	-	-	-	-	55.6	-	-	-	-	-	55.6
Bolivia (Plurinational State of)	Minimum diet diversity (children aged 6 to 23 months)	Urban	-	-	-	74.8	-	-	-	-	-	-	74.8
Bolivia (Plurinational State of)	Minimum diet diversity (children aged 6 to 23 months)	Rural	-	-	-	60.8	-	-	-	-	-	-	60.8
Colombia	Minimum meal frequency (children aged 6 to 23 months)	Urban	-	-	-	62.6	-	-	-	-	-	80.9	62.6
Colombia	Minimum meal frequency (children aged 6 to 23 months)	Rural	-	-	-	54.1	-	-	-	-	-	80.1	54.1
Colombia	Minimum diet diversity (children aged 6 to 23 months)	Urban	-	-	-	70.5	-	-	-	-	-	64.8	70.5
Colombia	Minimum diet diversity (children aged 6 to 23 months)	Rural	-	-	-	63.4	-	-	-	-	-	57.4	63.4
Colombia	Minimum acceptable diet (children aged 6-23 months)	Urban	-	-	-	45.5	-	-	-	-	-	55.4	45.5
Colombia	Minimum acceptable diet (children aged 6-23 months)	Rural	-	-	-	33.6	-	-	-	-	-	49.1	33.6
Costa Rica	Minimum meal frequency (children aged 6 to 23 months)	Urban	-	-	-	-	-	-	-	-	79.7	-	79.7
Costa Rica	Minimum meal frequency (children aged 6 to 23 months)	Rural	-	-	-	-	-	-	-	-	69.4	-	69.4
Costa Rica	Minimum diet diversity (children aged 6 to 23 months)	Urban	-	75.4	-	-	-	-	-	-	-	-	75.4
Costa Rica	Minimum diet diversity (children aged 6 to 23 months)	Rural	-	76.2	-	-	-	-	-	-	-	-	76.2
Cuba	Minimum meal frequency (children aged 6 to 23 months)	Urban	-	-	-	-	-	79.7	-	-	-	71.3	79.7
Cuba	Minimum meal frequency (children aged 6 to 23 months)	Rural	-	-	-	-	-	66.6	-	-	-	64.0	66.6
Cuba	Minimum diet diversity (children aged 6 to 23 months)	Urban	61.5	-	-	-	-	70.4	-	-	-	-	61.5
Cuba	Minimum diet diversity (children aged 6 to 23 months)	Rural	52.1	-	-	-	-	69.5	-	-	-	-	52.1
Cuba	Minimum acceptable diet (children aged 6-23 months)	Urban	-	-	-	-	-	57.3	-	-	-	-	57.3
Cuba	Minimum acceptable diet (children aged 6-23 months)	Rural	-	-	-	-	-	46.2	-	-	-	-	46.2
Dominican Republic	Minimum meal frequency (children aged 6 to 23 months)	Urban	-	-	-	-	-	78.1	74.0	-	-	-	78.1
Dominican Republic	Minimum meal frequency (children aged 6 to 23 months)	Rural	-	-	-	-	-	72.6	73.5	-	-	-	72.6
Dominican Republic	Minimum diet diversity (children aged 6 to 23 months)	Urban	-	-	-	-	-	52.1	48.6	-	-	-	52.1
Dominican Republic	Minimum diet diversity (children aged 6 to 23 months)	Rural	-	-	-	-	-	49.2	46.5	-	-	-	49.2
Dominican Republic	Minimum acceptable diet (children aged 6-23 months)	Urban	-	-	-	-	-	43.4	37.3	-	-	-	43.4
Dominican Republic	Minimum acceptable diet (children aged 6-23 months)	Rural	-	-	-	-	-	39.2	37.5	-	-	-	39.2
Ecuador	Minimum meal frequency (children aged 6 to 23 months)	Urban	50.5	-	-	-	-	-	-	-	-	-	50.5
Ecuador	Minimum meal frequency (children aged 6 to 23 months)	Rural	41.8	-	-	-	-	-	-	-	-	-	41.8
Ecuador	Minimum diet diversity (children aged 6 to 23 months)	Urban	54.3	-	-	-	-	-	-	-	-	-	54.3
Ecuador	Minimum diet diversity (children aged 6 to 23 months)	Rural	50.4	-	-	-	-	-	-	-	-	-	50.4
Ecuador	Minimum acceptable diet (children aged 6-23 months)	Urban	30.6	-	-	-	-	-	-	-	-	-	30.6
Ecuador	Minimum acceptable diet (children aged 6-23 months)	Rural	24.7	-	-	-	-	-	-	-	-	-	24.7
El Salvador	Minimum meal frequency (children aged 6 to 23 months)	Urban	-	-	-	-	-	88.1	-	-	-	-	88.1
El Salvador	Minimum meal frequency (children aged 6 to 23 months)	Rural	-	-	-	-	-	84.7	-	-	-	-	84.7
El Salvador	Minimum diet diversity (children aged 6 to 23 months)	Urban	-	-	-	-	-	76.3	-	-	-	-	76.3
El Salvador	Minimum diet diversity (children aged 6 to 23 months)	Rural	-	-	-	-	-	68.2	-	-	-	-	68.2
El Salvador	Minimum acceptable diet (children aged 6-23 months)	Urban	-	-	-	-	-	68.5	-	-	-	-	68.5
El Salvador	Minimum acceptable diet (children aged 6-23 months)	Rural	-	-	-	-	-	59.0	-	-	-	-	59
Guatemala	Minimum meal frequency (children aged 6 to 23 months)	Urban	-	-	-	-	84.0	-	-	-	-	-	84
Guatemala	Minimum meal frequency (children aged 6 to 23 months)	Rural	-	-	-	-	80.5	-	-	-	-	-	80.5
Guatemala	Minimum diet diversity (children aged 6 to 23 months)	Urban	-	-	-	-	66.8	-	-	-	-	-	66.8
Guatemala	Minimum diet diversity (children aged 6 to 23 months)	Rural	-	-	-	-	55.2	-	-	-	-	-	55.2
Guatemala	Minimum acceptable diet (children aged 6-23 months)	Urban	-	-	-	-	58.7	-	-	-	-	-	58.7
Guatemala	Minimum acceptable diet (children aged 6-23 months)	Rural	-	-	-	-	48.2	-	-	-	-	-	48.2
Guyana	Minimum meal frequency (children aged 6 to 23 months)	Urban	-	-	-	-	-	61.0	-	-	-	-	61
Guyana	Minimum meal frequency (children aged 6 to 23 months)	Rural	-	-	-	-	-	61.1	-	-	-	-	61.1
Guyana	Minimum diet diversity (children aged 6 to 23 months)	Urban	-	-	-	-	-	58.0	-	-	-	-	58
Guyana	Minimum diet diversity (children aged 6 to 23 months)	Rural	-	-	-	-	-	50.6	-	-	-	-	50.6
Guyana	Minimum acceptable diet (children aged 6-23 months)	Urban	-	-	-	-	-	40.3	-	-	-	-	40.3
Guyana	Minimum acceptable diet (children aged 6-23 months)	Rural	-	-	-	-	-	34.4	-	-	-	-	34.4
Haiti	Minimum meal frequency (children aged 6 to 23 months)	Urban	-	-	50.0	-	-	-	-	49.5	-	-	50
Haiti	Minimum meal frequency (children aged 6 to 23 months)	Rural	-	-	33.8	-	-	-	-	41.2	-	-	33.8
Haiti	Minimum diet diversity (children aged 6 to 23 months)	Urban	-	-	24.4	-	-	-	-	26.6	-	-	24.4
Haiti	Minimum diet diversity (children aged 6 to 23 months)	Rural	-	-	16.6	-	-	-	-	21.3	-	-	16.6
Haiti	Minimum acceptable diet (children aged 6-23 months)	Urban	-	-	14.6	-	-	-	-	15.4	-	-	14.6
Haiti	Minimum acceptable diet (children aged 6-23 months)	Rural	-	-	9.3	-	-	-	-	12.6	-	-	9.3
Honduras	Minimum meal frequency (children aged 6 to 23 months)	Urban	-	-	-	-	-	-	-	84.7	-	-	84.7
Honduras	Minimum meal frequency (children aged 6 to 23 months)	Rural	-	-	-	-	-	-	-	85.5	-	-	85.5
Honduras	Minimum diet diversity (children aged 6 to 23 months)	Urban	-	-	-	-	-	-	-	64.5	-	-	64.5
Honduras	Minimum diet diversity (children aged 6 to 23 months)	Rural	-	-	-	-	-	-	-	57.5	-	-	57.5
Honduras	Minimum acceptable diet (children aged 6-23 months)	Urban	-	-	-	-	-	-	-	56.8	-	-	56.8
Honduras	Minimum acceptable diet (children aged 6-23 months)	Rural	-	-	-	-	-	-	-	52.7	-	-	52.7
Jamaica	Minimum meal frequency (children aged 6 to 23 months)	Urban	-	-	-	-	-	-	-	-	41.3	-	41.3
Jamaica	Minimum meal frequency (children aged 6 to 23 months)	Rural	-	-	-	-	-	-	-	-	31.5	-	31.5
Mexico	Minimum meal frequency (children aged 6 to 23 months)	Urban	-	-	-	-	81.1	-	-	-	-	-	81.1
Mexico	Minimum meal frequency (children aged 6 to 23 months)	Rural	-	-	-	-	72.0	-	-	-	-	-	72
Mexico	Minimum diet diversity (children aged 6 to 23 months)	Urban	-	-	-	-	60.0	-	-	-	-	-	60
Mexico	Minimum diet diversity (children aged 6 to 23 months)	Rural	-	-	-	-	57.9	-	-	-	-	-	57.9
Mexico	Minimum acceptable diet (children aged 6-23 months)	Urban	-	-	-	-	49.3	-	-	-	-	-	49.3
Mexico	Minimum acceptable diet (children aged 6-23 months)	Rural	-	-	-	-	44.3	-	-	-	-	-	44.3
Panama	Minimum meal frequency (children aged 6 to 23 months)	Urban	-	-	-	-	-	-	66.0	-	-	-	66
Panama	Minimum meal frequency (children aged 6 to 23 months)	Rural	-	-	-	-	-	-	52.5	-	-	-	52.5
Paraguay	Minimum meal frequency (children aged 6 to 23 months)	Urban	-	-	-	74.2	-	-	-	-	-	-	74.2
Paraguay	Minimum meal frequency (children aged 6 to 23 months)	Rural	-	-	-	66.4	-	-	-	-	-	-	66.4
Paraguay	Minimum diet diversity (children aged 6 to 23 months)	Urban	-	-	-	54.8	-	-	-	-	-	-	54.8
Paraguay	Minimum diet diversity (children aged 6 to 23 months)	Rural	-	-	-	47.8	-	-	-	-	-	-	47.8
Paraguay	Minimum acceptable diet (children aged 6-23 months)	Urban	-	-	-	39.7	-	-	-	-	-	-	39.7
Paraguay	Minimum acceptable diet (children aged 6-23 months)	Rural	-	-	-	35.1	-	-	-	-	-	-	35.1
Peru	Minimum diet diversity (children aged 6 to 23 months)	Urban	86.5	88.2	87.3	85.9	86.2	87.7	-	82.3	83.7	82.2	86.5
Peru	Minimum diet diversity (children aged 6 to 23 months)	Rural	76.8	74.9	74.5	74.2	74.8	73.0	-	69.2	65.8	69.1	76.8
Suriname	Minimum meal frequency (children aged 6 to 23 months)	Urban	-	53.1	-	-	-	-	-	-	-	58.7	53.1
Suriname	Minimum meal frequency (children aged 6 to 23 months)	Rural	-	48.9	-	-	-	-	-	-	-	48.1	48.9
Suriname	Minimum diet diversity (children aged 6 to 23 months)	Urban	-	31.6	-	-	-	-	-	-	-	-	31.6
Suriname	Minimum diet diversity (children aged 6 to 23 months)	Rural	-	21.0	-	-	-	-	-	-	-	-	21
Suriname	Minimum acceptable diet (children aged 6-23 months)	Urban	-	16.3	-	-	-	-	-	-	-	-	16.3
Suriname	Minimum acceptable diet (children aged 6-23 months)	Rural	-	13.8	-	-	-	-	-	-	-	-	13.8
Trinidad and Tobago	Minimum meal frequency (children aged 6 to 23 months)	Urban	-	-	-	-	-	-	-	-	57.6	-	57.6
Trinidad and Tobago	Minimum meal frequency (children aged 6 to 23 months)	Rural	-	-	-	-	-	-	-	-	66.4	-	66.4
Footnotes

## Sheet: Graph by wealth
		MMF				MDD				MAD
		Lowest	Highest			Lowest	Highest			Lowest	Highest
Argentina	ARG 2011	53	71	Belize	BLZ 2011	50	70.1	Colombia	COL 2015	26.2	49.9
Belize	BLZ 2011	57.5	72.8	Colombia	COL 2015	47.8	74.3	Dominican Republic	DOM 2014	34.3	50.6
Colombia	COL 2015	46.4	66.6	Costa Rica	CRI 2011	75.1	62.6	El Salvador	ELS 2014	57.5	76.8
Costa Rica	CRI 2011	67	83.5	Cuba	CUB 2014	68.7	50.4	Guatemala	GTM 2014	42.6	64.6
Dominican Republic	DOM 2014	67.7	82.5	Dominican Republic	DOM 2014	44.5	60.6	Guyana	GUY 2014	32	53.2
El Salvador	ELS 2014	82.5	92.8	El Salvador	ELS 2014	66.4	81.6	Haiti	HTI 2016	6.1	26
Guatemala	GTM 2014	78.9	87.8	Guatemala	GTM 2014	47.3	72	Honduras	HND 2011	43.9	61.8
Guyana	GUY 2014	51.7	77.4	Guyana	GUY 2014	49.3	65.3	Mexico	MEX 2015	41.8	60.2
Haiti	HTI 2016	27	70.1	Haiti	HTI 2016	11.6	34.3	Paraguay	PGY 2016	29.3	43.8
Honduras	HND 2011	83.8	86.1	Honduras	HND 2011	48.7	69.8	Suriname	SUR 2010	7.8	15.4
Jamaica	JAM 2011	28.8	47	Mexico	MEX 2015	58.2	67.9
Mexico	MEX 2015	68.7	85.7	Paraguay	PGY 2016	41.2	64.5
Panama	PAN 2013	47.6	75.6	Peru	PER 2016	74	89
Paraguay	PGY 2016	61.7	72.3	Suriname	SUR 2010	15.9	33.1
Suriname	SUR 2010	41	48.7
Trinidad and Tobago	TAT 2011	56.9	69
ARG 2011
BLZ 2011
BOL 2016
BRB 2012
COL 2015
CRI 2011
CUB 2014
DOM 2014
ELS 2014
GTM 2014
GUY 2014
HND 2011
HTI 2016
JAM 2011
MEX 2015
PAN 2013
PER 2016
PGY 2016
SUR 2010
TAT 2011

## Sheet: Graph by residence
		MMF				MDD				MAD
		Urban	Rural			Urban	Rural			Urban	Rural
Barbados	BRB 2012	56.9	61.1	Belize	BLZ 2011	61.1	55.6	Colombia	COL 2015	45.5	33.6
Belize	BLZ 2011	69.2	60.2	Bolivia (Plurinational State of)	BOL 2016	74.8	60.8	Cuba	CUB 2014	57.3	46.2
Colombia	COL 2015	62.6	54.1	Colombia	COL 2015	70.5	63.4	Dominican Republic	DOM 2014	43.4	39.2
Costa Rica	CRI 2011	79.7	69.4	Costa Rica	CRI 2011	75.4	76.2	Ecuador	ECU 2019	30.6	24.7
Cuba	CUB 2014	79.7	66.6	Cuba	CUB 2014	61.5	52.1	El Salvador	ELS 2014	68.5	59
Dominican Republic	DOM 2014	78.1	72.6	Dominican Republic	DOM 2014	52.1	49.2	Guatemala	GTM 2014	58.7	48.2
Ecuador	ECU 2019	50.5	41.8	Ecuador	ECU 2019	54.3	50.4	Guyana	GUY 2014	40.3	34.4
El Salvador	ELS 2014	88.1	84.7	El Salvador	ELS 2014	76.3	68.2	Haiti	HTI 2016	14.6	9.3
Guatemala	GTM 2014	84	80.5	Guatemala	GTM 2014	66.8	55.2	Honduras	HND 2011	56.8	52.7
Guyana	GUY 2014	61	61.1	Guyana	GUY 2014	58	50.6	Mexico	MEX 2015	49.3	44.3
Haiti	HTI 2016	50	33.8	Haiti	HTI 2016	24.4	16.6	Paraguay	PGY 2016	39.7	35.1
Honduras	HND 2011	84.7	85.5	Honduras	HND 2011	64.5	57.5	Suriname	SUR 2010	16.3	13.8
Jamaica	JAM 2011	41.3	31.5	Mexico	MEX 2015	60	57.9
Mexico	MEX 2015	81.1	72	Paraguay	PGY 2016	54.8	47.8
Panama	PAN 2013	66	52.5	Peru	PER 2019	86.5	76.8
Paraguay	PGY 2016	74.2	66.4	Suriname	SUR 2010	31.6	21
Suriname	SUR 2010	53.1	48.9
Trinidad and Tobago	TAT 2011	57.6	66.4
